# Supplementary material for: An Integrative Review to Examine the Care Pathways and Support Available for Individuals Diagnosed with Lung Cancer Who Have Never Smoked
Source: Curr Oncol. 2025 Dec 20;33(1):4. doi: 10.3390/curroncol33010004 (PMC12839640; doi:10.3390/curroncol33010004)
Supplement: Supplementary file 1 [file curroncol-33-00004-s001.zip]

Archive with 3 entries (3 files):
- Supplementary Materials File S1. Search Strategy.pdf
- Supplementary Materials File S2. Quality Appraisal.pdf
- Supplementary Materials File S3 PRISMA Checklist.pdf
